# Supplementary material for: DDX6 Is Essential for Oocyte Development and Maturation in Locusta migratoria
Source: Insects. 2021 Jan 14;12(1):70. doi: 10.3390/insects12010070 (PMC7830464; doi:10.3390/insects12010070)
Supplement: Supplementary file 1 [file insects-12-00070-s001.zip]

Archive with 12 entries (11 files):
- Supplementary material/
- Supplementary material/Figure S1.pdf
- Supplementary material/Figure S2.pdf
- Supplementary material/Figure S3.pdf
- Supplementary material/Supplemental file 1.docx
- Supplementary material/Supplemental file 2.docx
- Supplementary material/Supplemental file 3.docx
- Supplementary material/Supplemental file 4.docx
- Supplementary material/Supplemental file 5.docx
- Supplementary material/Supplemental file 6.docx
- Supplementary material/Supplemental file 7.docx
- Supplementary material/Table S1.docx
